# Supplementary material for: Tocotrienols in Different Parts of Wild Hypericum perforatum L. Populations in Poland
Source: Molecules. 2025 Mar 2;30(5):1137. doi: 10.3390/molecules30051137 (PMC11902190; doi:10.3390/molecules30051137)
Supplement: Supplementary file 1 [file molecules-30-01137-s001.zip]

Archive with 1 entries (1 files):
- molecules-3420715-supplementary.pdf
